# Supplementary material for: Antimicrobial and anti-endotoxin activity of N-acetylcysteine, calcium hydroxide and their combination against Enterococcus faecalis, Escherichia coli and lipopolysaccharides
Source: PeerJ. 2024 Oct 25;12:e18331. doi: 10.7717/peerj.18331 (PMC11514762; doi:10.7717/peerj.18331)
Supplement: Supplemental Information 1 [file peerj-12-18331-s001.xlsx]

## Sheet: E. coli (ufc)
7 dias															Log10 7 dias
HC	S1	S2	S3		NAC	S1	S2	S3		HC+NAC	S1	S2	S3		HC	S1	S2	S3		NAC	S1	S2	S3		HC+NAC	S1	S2	S3
1	165000	10400	0		1	8000	2280	0		1	15000	10	0		1	5.21748	4.01703	0		1	3.90309	3.35793	0		1	4.17609	1	0
2	6000	3700	0		2	3600	1300	0		2	15000	770	0		2	3.77815	3.5682	0		2	3.5563	3.11394	0		2	4.17609	2.88649	0
3	2000	810	0		3	3600	45200	0		3	1000	870	0		3	3.30103	2.90849	0		3	3.5563	4.65514	0		3	3	2.93952	0
4	6000	640	0		4	103000	7900	0		4	3780	250	0		4	3.77815	2.80618	0		4	5.01284	3.89763	0		4	3.57749	2.39794	0
5	710	4900	0		5	2000	990	0		5	15000	840	0		5	2.85126	3.6902	0		5	3.30103	2.99564	0		5	4.17609	2.92428	0
6	6000	0	0		6	400	430	0		6	86000	740	0		6	3.77815	0	0		6	2.60206	2.63347	0		6	4.9345	2.86923	0
7	2000	9800	0		7	400	0	0		7	6000	470	0		7	3.30103	3.99123	0		7	2.60206	0	0		7	3.77815	2.6721	0
8	100	7100	0		8	7000	6500	0		8	6000	30	0		8	2	3.85126	0		8	3.8451	3.81291	0		8	3.77815	1.47712	0
9	100	2220	0		9	2000	560	0		9	31000	220	0		9	2	3.34635	0		9	3.30103	2.74819	0		9	4.49136	2.34242	0
10	2000	500	0		10	1100	2200	0		10	4800	510	0		10	3.30103	2.69897	0		10	3.04139	3.34242	0		10	3.68124	2.70757	0
	18991	4007	0			13110	6736	0			18358	471	0			3.33063	3.08779	0			3.47212	3.05573	0			3.97692	2.42167	0
14 dias															log10 14 dias
HC	CC	C1	C2		NAC	S1	S2	S3		HC+NAC	S1	S2	S3		HC	S1	S2	S3		NAC	S1	S2	S3		HC+NAC	S1	S2	S3
1	6000	0	0		1	550000	290	0		1	62000	200	0		1	3.77815	0	0		1	5.74036	2.4624	0		1	4.79239	2.30103	0
2	130000	5000	0		2	52000	160	0		2	2200000	10	0		2	5.11394	3.69897	0		2	4.716	2.20412	0		2	6.34242	1	0
3	100000	300	0		3	750000	10	0		3	150000	20	0		3	5	2.47712	0		3	5.87506	1	0		3	5.17609	1.30103	0
4	700000	200	10		4	50000	500	0		4	170000	0	0		4	5.8451	2.30103	1		4	4.69897	2.69897	0		4	5.23045	0	0
5	140000	400	0		5	24000	600	0		5	30000	0	0		5	5.14613	2.60206	0		5	4.38021	2.77815	0		5	4.47712	0	0
6	1130000	4900	0		6	81000	400	0		6	130000	0	0		6	6.05308	3.6902	0		6	4.90849	2.60206	0		6	5.11394	0	0
7	990000	5800	0		7	510000	120	0		7	260000	80	0		7	5.99564	3.76343	0		7	5.70757	2.07918	0		7	5.41497	1.90309	0
8	520000	410	1		8	30000	0	0		8	420000	100	0		8	5.716	2.61278	0		8	4.47712	0	0		8	5.62325	2	0
9	1100000	570	0		9	560000	20	0		9	160000	230	0		9	6.04139	2.75587	0		9	5.74819	1.30103	0		9	5.20412	2.36173	0
10	230000	1100	0		10	9000	500	0		10	400000	40	0		10	5.36173	3.04139	0		10	3.95424	2.69897	0		10	5.60206	1.60206	0
	504600	1868	1.1			261600	260	0			398200	68	0			5.40512	2.69429	0.1			5.02062	1.98249	0			5.29768	1.24689	0
7 dias															log10 7 dias
HC	R12	R23	R13		NAC	R12	R23	R13		HC+NAC	R12	R23	R13		HC	R12	R23	R13		NAC	R12	R23	R13		HC+NAC	R12	R23	R13
1	-93.697	-100	-100		1	-71.5	-100	-100		1	-99.9333	-100	-100		1	-23.0082	-100	-100		1	-13.9673	-100	-100		1	-76.0542	-100	-100
2	-38.3333	-100	-100		2	-63.8889	-100	-100		2	-94.8667	-100	-100		2	-5.55694	-100	-100		2	-12.4387	-100	-100		2	-30.8806	-100	-100
3	-59.5	-100	-100		3	1155.56	-100	-100		3	-13	-100	-100		3	-11.8916	-100	-100		3	30.8983	-100	-100		3	-2.01602	-100	-100
4	-89.3333	-100	-100		4	-92.3301	-100	-100		4	-93.3862	-100	-100		4	-25.7261	-100	-100		4	-22.2471	-100	-100		4	-32.9715	-100	-100
5	590.141	-100	-100		5	-50.5	-100	-100		5	-94.4	-100	-100		5	29.4234	-100	-100		5	-9.2515	-100	-100		5	-29.9757	-100	-100
6	-100	#DIV/0!	-100		6	7.5	-100	-100		6	-99.1395	-100	-100		6	-100	#DIV/0!	-100		6	1.20706	-100	-100		6	-41.8536	-100	-100
7	390	-100	-100		7	-100	#DIV/0!	-100		7	-92.1667	-100	-100		7	20.9085	-100	-100		7	-100	#DIV/0!	-100		7	-29.275	-100	-100
8	7000	-100	-100		8	-7.14286	-100	-100		8	-99.5	-100	-100		8	92.5629	-100	-100		8	-0.837032	-100	-100		8	-60.9036	-100	-100
9	2120	-100	-100		9	-72	-100	-100		9	-99.2903	-100	-100		9	67.3176	-100	-100		9	-16.7476	-100	-100		9	-47.846	-100	-100
10	-75	-100	-100		10	100	-100	-100		10	-89.375	-100	-100		10	-18.2385	-100	-100		10	9.89777	-100	-100		10	-26.4495	-100	-100
14 dias															log10 14 dias
HC	R12	R23	R13		NAC	R12	R23	R13		HC+NAC	R12	R23	R13		HC	R12	R23	R13		NAC	R12	R23	R13		HC+NAC	R12	R23	R13
1	-100	#DIV/0!	-100		1	-99.9473	-100	-100		1	-99.6774	-100	-100		1	-100	#DIV/0!	-100		1	-57.1038	-100	-100		1	-51.9858	-100	-100
2	-96.1538	-100	-100		2	-99.6923	-100	-100		2	-99.9995	-100	-100		2	-27.6689	-100	-100		2	-53.263	-100	-100		2	-84.2332	-100	-100
3	-99.7	-100	-100		3	-99.9987	-100	-100		3	-99.9867	-100	-100		3	-50.4576	-100	-100		3	-82.9789	-100	-100		3	-74.8646	-100	-100
4	-99.9714	-95	-99.9986		4	-99	-100	-100		4	-100	#DIV/0!	-100		4	-60.6332	-56.5412	-82.8916		4	-42.5625	-100	-100		4	-100	#DIV/0!	-100
5	-99.7143	-100	-100		5	-97.5	-100	-100		5	-100	#DIV/0!	-100		5	-49.4365	-100	-100		5	-36.5749	-100	-100		5	-100	#DIV/0!	-100
6	-99.5664	-100	-100		6	-99.5062	-100	-100		6	-100	#DIV/0!	-100		6	-39.036	-100	-100		6	-46.9885	-100	-100		6	-100	#DIV/0!	-100
7	-99.4141	-100	-100		7	-99.9765	-100	-100		7	-99.9692	-100	-100		7	-37.2305	-100	-100		7	-63.5715	-100	-100		7	-64.855	-100	-100
8	-99.9212	-99.7561	-99.9998		8	-100	#DIV/0!	-100		8	-99.9762	-100	-100		8	-54.29	-100	-100		8	-100	#DIV/0!	-100		8	-64.4334	-100	-100
9	-99.9482	-100	-100		9	-99.9964	-100	-100		9	-99.8563	-100	-100		9	-54.3835	-100	-100		9	-77.3663	-100	-100		9	-54.6181	-100	-100
10	-99.5217	-100	-100		10	-94.4444	-100	-100		10	-99.99	-100	-100		10	-43.2759	-100	-100		10	-31.745	-100	-100		10	-71.4023	-100	-100
7 dias															log10 7 dias
HC	R12	R23	R13		NAC	R12	R23	R13		HC+NAC	R12	R23	R13		HC	R12	R23	R13		NAC	R12	R23	R13		HC+NAC	R12	R23	R13
1	93.697	100	100		1	71.5	100	100		1	99.9333	100	100		1	23.0082	100	100		1	13.9673	100	100		1	76.0542	100	100
2	38.3333	100	100		2	63.8889	100	100		2	94.8667	100	100		2	5.55694	100	100		2	12.4387	100	100		2	30.8806	100	100
3	59.5	100	100		3	-1155.56	100	100		3	13	100	100		3	11.8916	100	100		3	-30.8983	100	100		3	2.01602	100	100
4	89.3333	100	100		4	92.3301	100	100		4	93.3862	100	100		4	25.7261	100	100		4	22.2471	100	100		4	32.9715	100	100
5	-590.141	100	100		5	50.5	100	100		5	94.4	100	100		5	-29.4234	100	100		5	9.2515	100	100		5	29.9757	100	100
6	100	#DIV/0!	100		6	-7.5	100	100		6	99.1395	100	100		6	100	#DIV/0!	100		6	-1.20706	100	100		6	41.8536	100	100
7	-390	100	100		7	100	#DIV/0!	100		7	92.1667	100	100		7	-20.9085	100	100		7	100	#DIV/0!	100		7	29.275	100	100
8	-7000	100	100		8	7.14286	100	100		8	99.5	100	100		8	-92.5629	100	100		8	0.837032	100	100		8	60.9036	100	100
9	-2120	100	100		9	72	100	100		9	99.2903	100	100		9	-67.3176	100	100		9	16.7476	100	100		9	47.846	100	100
10	75	100	100		10	-100	100	100		10	89.375	100	100		10	18.2385	100	100		10	-9.89777	100	100		10	26.4495	100	100
14 dias															log10 14 dias
HC	R12	R23	R13		NAC	R12	R23	R13		HC+NAC	R12	R23	R13		HC	R12	R23	R13		NAC	R12	R23	R13		HC+NAC	R12	R23	R13
1	100	#DIV/0!	100		1	99.9473	100	100		1	99.6774	100	100		1	100	#DIV/0!	100		1	57.1038	100	100		1	51.9858	100	100
2	96.1538	100	100		2	99.6923	100	100		2	99.9995	100	100		2	27.6689	100	100		2	53.263	100	100		2	84.2332	100	100
3	99.7	100	100		3	99.9987	100	100		3	99.9867	100	100		3	50.4576	100	100		3	82.9789	100	100		3	74.8646	100	100
4	99.9714	95	99.9986		4	99	100	100		4	100	#DIV/0!	100		4	60.6332	56.5412	82.8916		4	42.5625	100	100		4	100	#DIV/0!	100
5	99.7143	100	100		5	97.5	100	100		5	100	#DIV/0!	100		5	49.4365	100	100		5	36.5749	100	100		5	100	#DIV/0!	100
6	99.5664	100	100		6	99.5062	100	100		6	100	#DIV/0!	100		6	39.036	100	100		6	46.9885	100	100		6	100	#DIV/0!	100
7	99.4141	100	100		7	99.9765	100	100		7	99.9692	100	100		7	37.2305	100	100		7	63.5715	100	100		7	64.855	100	100
8	99.9212	99.7561	99.9998		8	100	#DIV/0!	100		8	99.9762	100	100		8	54.29	100	100		8	100	#DIV/0!	100		8	64.4334	100	100
9	99.9482	100	100		9	99.9964	100	100		9	99.8563	100	100		9	54.3835	100	100		9	77.3663	100	100		9	54.6181	100	100
10	99.5217	100	100		10	94.4444	100	100		10	99.99	100	100		10	43.2759	100	100		10	31.745	100	100		10	71.4023	100	100

## Sheet: E. faecalis (ufc)
7 dias															log10 7 dias
HC	S1	S2	S3		NAC	S1	S2	S3		HC+NAC	S1	S2	S3		HC	S1	S2	S3		NAC	S1	S2	S3		HC+NAC	S1	S2	S3
1	11000	400	0		1	17000	600	0		1	600	70	0		1	4.04139	2.60206	0		1	4.23045	2.77815	0		1	2.77815	1.8451	0
2	10000	800	0		2	29000	400	0		2	10000	250	0		2	4	2.90309	0		2	4.4624	2.60206	0		2	4	2.39794	0
3	4000	500	0		3	18000	4900	0		3	5000	500	0		3	3.60206	2.69897	0		3	4.25527	3.6902	0		3	3.69897	2.69897	0
4	1100	30	0		4	30000	1100	0		4	3300	500	0		4	3.04139	1.47712	0		4	4.47712	3.04139	0		4	3.51851	2.69897	0
5	4000	2800	0		5	24000	300	0		5	3000	250	0		5	3.60206	3.44716	0		5	4.38021	2.47712	0		5	3.47712	2.39794	0
6	7000	40	0		6	6000	900	0		6	4400	160	0		6	3.8451	1.60206	0		6	3.77815	2.95424	0		6	3.64345	2.20412	0
7	27000	5100	0		7	10000	0	0		7	8000	900	0		7	4.43136	3.70757	0		7	4	0	0		7	3.90309	2.95424	0
8	1000	10900	0		8	3000	900	0		8	8000	400	0		8	3	4.03743	0		8	3.47712	2.95424	0		8	3.90309	2.60206	0
9	4000	700	0		9	12000	100	0		9	5000	300	0		9	3.60206	2.8451	0		9	4.07918	2	0		9	3.69897	2.47712	0
10	6000	8700	0		10	5000	4000	0		10	3200	320	0		10	3.77815	3.93952	0		10	3.69897	3.60206	0		10	3.50515	2.50515	0
	7510	2997	0			15400	1320	0			5050	365	0
14 dias															log10 14 dias
HC	S1	S2	S3		NAC	S1	S2	S3		HC+NAC	S1	S2	S3		HC	S1	S2	S3		NAC	S1	S2	S3		HC+NAC	S1	S2	S3
1	16000	100	0		1	48000	500	0		1	45000	60	0		1	4.20412	2	0		1	4.68124	2.69897	0		1	4.65321	1.77815	0
2	270000	3000	0		2	74000	600	0		2	210000	140	0		2	5.43136	3.47712	0		2	4.86923	2.77815	0		2	5.32222	2.14613	0
3	170000	90	0		3	73000	600	0		3	180000	1500	0		3	5.23045	1.95424	0		3	4.86332	2.77815	0		3	5.25527	3.17609	0
4	140000	30	0		4	63000	90	0		4	110000	1400	0		4	5.14613	1.47712	0		4	4.79934	1.95424	0		4	5.04139	3.14613	0
5	70000	350	0		5	110000	1400	0		5	40000	140	0		5	4.8451	2.54407	0		5	5.04139	3.14613	0		5	4.60206	2.14613	0
6	250000	480	0		6	80000	2100	0		6	60000	190	0		6	5.39794	2.68124	0		6	4.90309	3.32222	0		6	4.77815	2.27875	0
7	160000	1200	0		7	180000	1800	0		7	130000	2200	0		7	5.20412	3.07918	0		7	5.25527	3.25527	0		7	5.11394	3.34242	0
8	270000	150	0		8	140000	1500	0		8	80000	120	0		8	5.43136	2.17609	0		8	5.14613	3.17609	0		8	4.90309	2.07918	0
9	410000	600	0		9	109000	400	0		9	140000	1000	0		9	5.61278	2.77815	0		9	5.03743	2.60206	0		9	5.14613	3	0
10	63000	330	0		10	80000	500	0		10	110000	1300	0		10	4.79934	2.51851	0		10	4.90309	2.69897	0		10	5.04139	3.11394	0
	181900	633	0			95700	949	0			110500	805	0
7 dias															log10 7 dias
HC	R12	R23	R13		NAC	R12	R23	R13		HC+NAC	R12	R23	R13		HC	R12	R23	R13		NAC	R12	R23	R13		HC+NAC	R12	R23	R13
1	-96.3636	-100	-100		1	-96.4706	-100	-100		1	-88.3333	-100	-100		1	-35.6148	-100	-100		1	-34.3296	-100	-100		1	-33.5854	-100	-100
2	-92	-100	-100		2	-98.6207	-100	-100		2	-97.5	-100	-100		2	-27.4228	-100	-100		2	-41.6892	-100	-100		2	-40.0515	-100	-100
3	-87.5	-100	-100		3	-72.7778	-100	-100		3	-90	-100	-100		3	-25.0715	-100	-100		3	-13.2794	-100	-100		3	-27.0346	-100	-100
4	-97.2727	-100	-100		4	-96.3333	-100	-100		4	-84.8485	-100	-100		4	-51.4327	-100	-100		4	-32.0681	-100	-100		4	-23.2923	-100	-100
5	-30	-100	-100		5	-98.75	-100	-100		5	-91.6667	-100	-100		5	-4.30037	-100	-100		5	-43.4474	-100	-100		5	-31.0366	-100	-100
6	-99.4286	-100	-100		6	-85	-100	-100		6	-96.3636	-100	-100		6	-58.335	-100	-100		6	-21.8072	-100	-100		6	-39.5046	-100	-100
7	-81.1111	-100	-100		7	-100	#DIV/0!	-100		7	-88.75	-100	-100		7	-16.3334	-100	-100		7	-100	#DIV/0!	-100		7	-24.3102	-100	-100
8	990	-100	-100		8	-70	-100	-100		8	-95	-100	-100		8	34.5809	-100	-100		8	-15.0377	-100	-100		8	-33.3333	-100	-100
9	-82.5	-100	-100		9	-99.1667	-100	-100		9	-94	-100	-100		9	-21.0147	-100	-100		9	-50.9706	-100	-100		9	-33.0321	-100	-100
10	45	-100	-100		10	-20	-100	-100		10	-90	-100	-100		10	4.27108	-100	-100		10	-2.61992	-100	-100		10	-28.5294	-100	-100
14 dias															log10 14 dias
HC	R12	R23	R13		NAC	R12	R23	R13		HC+NAC	R12	R23	R13		HC	R12	R23	R13		NAC	R12	R23	R13		HC+NAC	R12	R23	R13
1	-99.375	-100	100		1	-98.9583	-100	100		1	-99.8667	-100	100		1	-52.4276	-100	100		1	-42.345	-100	100		1	-61.7866	-100	100
2	-98.8889	-100	100		2	-99.1892	-100	100		2	-99.9333	-100	100		2	-35.9807	-100	100		2	-42.9448	-100	100		2	-59.6761	-100	100
3	-99.9471	-100	100		3	-99.1781	-100	100		3	-99.1667	-100	100		3	-62.6372	-100	100		3	-42.8755	-100	100		3	-39.5637	-100	100
4	-99.9786	-100	100		4	-99.8571	-100	100		4	-98.7273	-100	100		4	-71.2965	-100	100		4	-59.281	-100	100		4	-37.5941	-100	100
5	-99.5	-100	100		5	-98.7273	-100	100		5	-99.65	-100	100		5	-47.4919	-100	100		5	-37.5941	-100	100		5	-53.3659	-100	100
6	-99.808	-100	100		6	-97.375	-100	100		6	-99.6833	-100	100		6	-50.3284	-100	100		6	-32.2423	-100	100		6	-52.3089	-100	100
7	-99.25	-100	100		7	-99	-100	100		7	-98.3077	-100	100		7	-40.8319	-100	100		7	-38.057	-100	100		7	-34.641	-100	100
8	-99.9444	-100	100		8	-98.9286	-100	100		8	-99.85	-100	100		8	-59.9347	-100	100		8	-38.2819	-100	100		8	-57.5945	-100	100
9	-99.8537	-100	100		9	-99.633	-100	100		9	-99.2857	-100	100		9	-50.5031	-100	100		9	-48.3454	-100	100		9	-41.7037	-100	100
10	-99.4762	-100	100		10	-99.375	-100	100		10	-98.8182	-100	100		10	-47.5238	-100	100		10	-44.9537	-100	100		10	-38.2325	-100	100
7 dias															log10 7 dias
HC	R12	R23	R13		NAC	R12	R23	R13		HC+NAC	R12	R23	R13		HC	R12	R23	R13		NAC	R12	R23	R13		HC+NAC	R12	R23	R13
1	96.3636	100	100		1	96.4706	100	100		-1	88.3333	100	100		1	35.6148	100	100		1	34.3296	100	100		1	33.5854	100	100
2	92	100	100		2	98.6207	100	100		-2	97.5	100	100		2	27.4228	100	100		2	41.6892	100	100		2	40.0515	100	100
3	87.5	100	100		3	72.7778	100	100		-3	90	100	100		3	25.0715	100	100		3	13.2794	100	100		3	27.0346	100	100
4	97.2727	100	100		4	96.3333	100	100		-4	84.8485	100	100		4	51.4327	100	100		4	32.0681	100	100		4	23.2923	100	100
5	30	100	100		5	98.75	100	100		-5	91.6667	100	100		5	4.30037	100	100		5	43.4474	100	100		5	31.0366	100	100
6	99.4286	100	100		6	85	100	100		-6	96.3636	100	100		6	58.335	100	100		6	21.8072	100	100		6	39.5046	100	100
7	81.1111	100	100		7	100	#DIV/0!	100		-7	88.75	100	100		7	16.3334	100	100		7	100	#DIV/0!	100		7	24.3102	100	100
8	-990	100	100		8	70	100	100		-8	95	100	100		8	-34.5809	100	100		8	15.0377	100	100		8	33.3333	100	100
9	82.5	100	100		9	99.1667	100	100		-9	94	100	100		9	21.0147	100	100		9	50.9706	100	100		9	33.0321	100	100
10	-45	100	100		10	20	100	100		-10	90	100	100		10	-4.27108	100	100		10	2.61992	100	100		10	28.5294	100	100
14 dias															log10 14 dias
HC	R12	R23	R13		NAC	R12	R23	R13		HC+NAC	R12	R23	R13		HC	R12	R23	R13		NAC	R12	R23	R13		HC+NAC	R12	R23	R13
1	99.375	100	-100		1	98.9583	100	-100		1	99.8667	100	-100		1	52.4276	100	-100		1	42.345	100	-100		1	61.7866	100	-100
2	98.8889	100	-100		2	99.1892	100	-100		2	99.9333	100	-100		2	35.9807	100	-100		2	42.9448	100	-100		2	59.6761	100	-100
3	99.9471	100	-100		3	99.1781	100	-100		3	99.1667	100	-100		3	62.6372	100	-100		3	42.8755	100	-100		3	39.5637	100	-100
4	99.9786	100	-100		4	99.8571	100	-100		4	98.7273	100	-100		4	71.2965	100	-100		4	59.281	100	-100		4	37.5941	100	-100
5	99.5	100	-100		5	98.7273	100	-100		5	99.65	100	-100		5	47.4919	100	-100		5	37.5941	100	-100		5	53.3659	100	-100
6	99.808	100	-100		6	97.375	100	-100		6	99.6833	100	-100		6	50.3284	100	-100		6	32.2423	100	-100		6	52.3089	100	-100
7	99.25	100	-100		7	99	100	-100		7	98.3077	100	-100		7	40.8319	100	-100		7	38.057	100	-100		7	34.641	100	-100
8	99.9444	100	-100		8	98.9286	100	-100		8	99.85	100	-100		8	59.9347	100	-100		8	38.2819	100	-100		8	57.5945	100	-100
9	99.8537	100	-100		9	99.633	100	-100		9	99.2857	100	-100		9	50.5031	100	-100		9	48.3454	100	-100		9	41.7037	100	-100
10	99.4762	100	-100		10	99.375	100	-100		10	98.8182	100	-100		10	47.5238	100	-100		10	44.9537	100	-100		10	38.2325	100	-100

## Sheet: Endotoxina
7 dias															log10 7 dias
HC	S1	S2	S3		NAC	S1	S2	S3		HC+NAC	S1	S2	S3		HC	S1	S2	S3		NAC	S1	S2	S3		HC+NAC	S1	S2	S3
1	365	18.4	14		1	599	29.4	89.2		1	11.7	22.6	21.2		1	2.56229	1.26482	1.14613		1	2.77743	1.46835	1.95036		1	1.06819	1.35411	1.32634
2	109	8.14	81.3		2	277	30.5	9.52		2	17.5	44.8	5.1		2	2.03743	0.910624	1.91009		2	2.44248	1.4843	0.978637		2	1.24304	1.65128	0.70757
3	179	27.8	18.9		3	143	3.72	17.7		3	42.9	12.2	11.9		3	2.25285	1.44404	1.27646		3	2.15534	0.570543	1.24797		3	1.63246	1.08636	1.07555
4	11.1	1.96	37.5		4	588	28.8	141		4	27.3	19.8	14.8		4	1.04532	0.292256	1.57403		4	2.76938	1.45939	2.14922		4	1.43616	1.29667	1.17026
5	154	33.4	33.8		5	19.4	3.86	64.5		5	253	40.3	5.77		5	2.18752	1.52375	1.52892		5	1.2878	0.586587	1.80956		5	2.40312	1.60531	0.761176
6	19.4	1.92	3.92		6	13.4	3.62	13.8		6	177	12.3	3.22		6	1.2878	0.283301	0.593286		6	1.1271	0.558709	1.13988		6	2.24797	1.08991	0.507856
7	137	16.7	8.55		7	233	57.8	55.8		7	60.9	43.5	9.52		7	2.13672	1.22272	0.931966		7	2.36736	1.76193	1.74663		7	1.78462	1.63849	0.978637
8	55.4	12.7	20		8	34.2	22.8	14.3		8	143	1.93	5.55		8	1.74351	1.1038	1.30103		8	1.53403	1.35793	1.15534		8	2.15534	0.285557	0.744293
9	89.5	47.8	26.7		9	101	44.3	69.8		9	162	4.21	4.73		9	1.95182	1.67943	1.42651		9	2.00432	1.6464	1.84386		9	2.20952	0.624282	0.674861
10	23.5	32.7	44.8		10	29.5	23.4	170		10	31.9	23.3	12.6		10	1.37107	1.51455	1.65128		10	1.46982	1.36922	2.23045		10	1.50379	1.36736	1.10037
	114.29	20.152	28.947			203.75	24.82	64.562			92.72	22.494	9.439
14 dias															log10 14 dias
HC	S1	S2	S3		NAC	S1	S2	S3		HC+NAC	S1	S2	S3		HC	S1	S2	S3		NAC	S1	S2	S3		HC+NAC	S1	S2	S3
1	8.66	1.79	10.1		1	538	3.13	21.6		1	605	14.6	7.03		1	0.937518	0.252853	1.00432		1	2.73078	0.495544	1.33445		1	2.78176	1.16435	0.846955
2	918	21.3	2.31		2	554	6.58	34		2	895	5.86	98.9		2	2.96284	1.32838	0.363612		2	2.74351	0.818226	1.53148		2	2.95182	0.767898	1.9952
3	438	5.26	41.8		3	245	2.86	8.07		3	1310	9.56	171		3	2.64147	0.720986	1.62118		3	2.38917	0.456366	0.906874		3	3.11727	0.980458	2.233
4	933	1.03	2.77		4	510	5.51	16.1		4	767	7.47	6.5		4	2.96988	0.0128372	0.44248		4	2.70757	0.741152	1.20683		4	2.8848	0.873321	0.812913
5	497	6.46	73.2		5	137	1.51	63.8		5	364	3.38	169		5	2.69636	0.810233	1.86451		5	2.13672	0.178977	1.80482		5	2.5611	0.528917	2.22789
6	518	10.3	6.23		6	629	7.69	15.3		6	676	5.95	15.2		6	2.71433	1.01284	0.794488		6	2.79865	0.885926	1.18469		6	2.82995	0.774517	1.18184
7	301	2.2	7.54		7	611	24.8	31.8		7	711	5.16	8.08		7	2.47857	0.342423	0.877371		7	2.78604	1.39445	1.50243		7	2.85187	0.71265	0.907411
8	762	1.82	12.6		8	786	23.9	15.1		8	918	10.9	40.1		8	2.88195	0.260071	1.10037		8	2.89542	1.3784	1.17898		8	2.96284	1.03743	1.60314
9	676	2.61	19.3		9	618	2.14	12.9		9	375	8.72	40.4		9	2.82995	0.416641	1.28556		9	2.79099	0.330414	1.11059		9	2.57403	0.940516	1.60638
10	737	3.08	6.15		10	39.2	4.55	2.22		10	626	4.33	73.7		10	2.86747	0.488551	0.788875		10	1.59329	0.658011	0.346353		10	2.79657	0.636488	1.86747
7 dias															log10 7 dias
HC	R12	R23	R13		NAC	R12	R23	R13		HC+NAC	R12	R23	R13		HC	R12	R23	R13		NAC	R12	R23	R13		HC+NAC	R12	R23	R13
1	-94.9589	-23.913	-96.1644		1	-95.0918	203.401	-85.1085		1	93.1624	-6.19469	81.1966		1	-50.6373	-9.38394	-55.2694		1	-47.1328	32.8272	-29.778		1	26.7671	-2.05099	24.1671
2	-92.5321	898.771	-25.4128		2	-88.9892	-68.7869	-96.5632		2	156	-88.6161	-70.8571		2	-55.3052	109.756	-6.24984		2	-39.2298	-34.0674	-59.9326		2	32.8421	-57.1501	-43.0774
3	-84.4693	-32.0144	-89.4413		3	-97.3986	375.806	-87.6224		3	-71.5618	-2.45902	-72.2611		3	-35.9015	-11.6051	-43.3402		3	-73.5288	118.734	-42.0984		3	-33.4525	-0.99533	-34.1148
4	-82.3423	1813.27	237.838		4	-95.102	389.583	-76.0204		4	-27.4725	-25.2525	-45.7875		4	-72.0416	438.579	50.5785		4	-47.3025	47.2681	-22.3934		4	-9.71321	-9.74835	-18.5147
5	-78.3117	1.1976	-78.0519		5	-80.1031	1570.98	232.474		5	-84.0711	-85.6824	-97.7194		5	-30.3437	0.339311	-30.1073		5	-54.4505	208.489	40.5154		5	-33.1991	-52.5837	-68.3255
6	-90.1031	104.167	-79.7938		6	-72.9851	281.215	2.98507		6	-93.0508	-73.8211	-98.1808		6	-78.0012	109.419	-53.9303		6	-50.4298	104.02	1.13337		6	-51.5161	-53.4037	-77.4083
7	-87.8102	-48.8024	-93.7591		7	-75.1931	-3.46021	-76.0515		7	-28.5714	-78.1149	-84.3678		7	-42.776	-23.779	-56.3833		7	-25.574	-0.868006	-26.22		7	-8.1882	-40.272	-45.1626
8	-77.0758	57.4803	-63.8989		8	-33.3333	-37.2807	-58.1871		8	-98.6503	187.565	-96.1189		8	-36.6907	17.8679	-25.3787		8	-11.479	-14.9196	-24.686		8	-86.7511	160.646	-65.4674
9	-46.5922	-44.1423	-70.1676		9	-56.1386	57.5621	-30.8911		9	-97.4012	12.3515	-97.0802		9	-13.9559	-15.0597	-26.9139		9	-17.8573	11.9929	-8.006		9	-71.7457	8.10195	-69.4566
10	39.1489	37.0031	90.6383		10	-20.678	626.496	476.271		10	-26.9592	-45.9227	-60.5016		10	10.4648	9.02779	20.4374		10	-6.84479	62.8997	51.7496		10	-9.07272	-19.5257	-26.8269
14 dias															log10 14 dias
HC	R12	R23	R13		NAC	R12	R23	R13		HC+NAC	R12	R23	R13		HC	R12	R23	R13		NAC	R12	R23	R13		HC+NAC	R12	R23	R13
1	-79.3303	464.246	16.6282		1	-99.4182	590.096	-95.9851		1	-97.5868	-51.8493	-98.838		1	-73.0295	297.196	7.12557		1	-81.8534	169.29	-51.1329		1	-58.1432	-27.2596	-69.5532
2	-97.6797	-89.1549	-99.7484		2	-98.8123	416.717	-93.8628		2	-99.3453	1587.71	-88.9497		2	-55.1654	-72.6274	-87.7276		2	-70.1759	87.1707	-44.1781		2	-73.9856	159.826	-32.408
3	-98.7991	694.677	-90.4566		3	-98.8327	182.168	-96.7061		3	-99.2702	1688.7	-86.9466		3	-72.7052	124.856	-38.6261		3	-80.8985	98.7163	-62.0423		3	-68.5476	127.75	-28.367
4	-99.8896	168.932	-99.7031		4	-98.9196	192.196	-96.8431		4	-99.0261	-12.9853	-99.1525		4	-99.5678	3346.85	-85.1011		4	-72.6267	62.8312	-55.4277		4	-69.7268	-6.91696	-71.8208
5	-98.7002	1033.13	-85.2716		5	-98.8978	4125.17	-53.4307		5	-99.0714	4900	-53.5714		5	-69.9508	130.12	-30.8507		5	-91.6238	908.41	-15.5331		5	-79.3481	321.217	-13.0106
6	-98.0116	-39.5146	-98.7973		6	-98.7774	98.9597	-97.5676		6	-99.1198	155.462	-97.7515		6	-62.6855	-21.5582	-70.7299		6	-68.3445	33.7235	-57.6692		6	-72.6314	52.5911	-58.238
7	-99.2691	242.727	-97.495		7	-95.9411	28.2258	-94.7954		7	-99.2743	56.5891	-98.8636		7	-86.1846	156.225	-64.6017		7	-49.9486	7.74322	-46.073		7	-75.0111	27.3292	-68.1819
8	-99.7612	592.308	-98.3465		8	-96.9593	-36.8201	-98.0789		8	-98.8126	267.89	-95.6318		8	-90.9759	323.103	-61.8186		8	-52.3939	-14.4676	-59.2814		8	-64.9854	54.5309	-45.8917
9	-99.6139	639.464	-97.145		9	-99.6537	502.804	-97.9126		9	-97.6747	363.303	-89.2267		9	-85.2774	208.553	-54.5731		9	-88.1614	236.121	-60.208		9	-63.4613	70.7978	-37.5928
10	-99.5821	99.6753	-99.1655		10	-88.3929	-51.2088	-94.3367		10	-99.3083	1602.08	-88.2268		10	-82.9623	61.4725	-72.4888		10	-58.701	-47.3637	-78.2617		10	-77.2404	193.402	-33.223
7 dias															log10 7 dias
HC	R12	R23	R13		NAC	R12	R23	R13		HC+NAC	R12	R23	R13		HC	R12	R23	R13		NAC	R12	R23	R13		HC+NAC	R12	R23	R13
1	94.9589	23.913	96.1644		1	95.0918	-203.401	85.1085		1	-93.1624	6.19469	-81.1966		1	50.6373	9.38394	55.2694		1	47.1328	-32.8272	29.778		1	-26.7671	2.05099	-24.1671
2	92.5321	-898.771	25.4128		2	88.9892	68.7869	96.5632		2	-156	88.6161	70.8571		2	55.3052	-109.756	6.24984		2	39.2298	34.0674	59.9326		2	-32.8421	57.1501	43.0774
3	84.4693	32.0144	89.4413		3	97.3986	-375.806	87.6224		3	71.5618	2.45902	72.2611		3	35.9015	11.6051	43.3402		3	73.5288	-118.734	42.0984		3	33.4525	0.99533	34.1148
4	82.3423	-1813.27	-237.838		4	95.102	-389.583	76.0204		4	27.4725	25.2525	45.7875		4	72.0416	-438.579	-50.5785		4	47.3025	-47.2681	22.3934		4	9.71321	9.74835	18.5147
5	78.3117	-1.1976	78.0519		5	80.1031	-1570.98	-232.474		5	84.0711	85.6824	97.7194		5	30.3437	-0.339311	30.1073		5	54.4505	-208.489	-40.5154		5	33.1991	52.5837	68.3255
6	90.1031	-104.167	79.7938		6	72.9851	-281.215	-2.98507		6	93.0508	73.8211	98.1808		6	78.0012	-109.419	53.9303		6	50.4298	-104.02	-1.13337		6	51.5161	53.4037	77.4083
7	87.8102	48.8024	93.7591		7	75.1931	3.46021	76.0515		7	28.5714	78.1149	84.3678		7	42.776	23.779	56.3833		7	25.574	0.868006	26.22		7	8.1882	40.272	45.1626
8	77.0758	-57.4803	63.8989		8	33.3333	37.2807	58.1871		8	98.6503	-187.565	96.1189		8	36.6907	-17.8679	25.3787		8	11.479	14.9196	24.686		8	86.7511	-160.646	65.4674
9	46.5922	44.1423	70.1676		9	56.1386	-57.5621	30.8911		9	97.4012	-12.3515	97.0802		9	13.9559	15.0597	26.9139		9	17.8573	-11.9929	8.006		9	71.7457	-8.10195	69.4566
10	-39.1489	-37.0031	-90.6383		10	20.678	-626.496	-476.271		10	26.9592	45.9227	60.5016		10	-10.4648	-9.02779	-20.4374		10	6.84479	-62.8997	-51.7496		10	9.07272	19.5257	26.8269
14 dias															log10 14 dias
HC	R12	R23	R13		NAC	R12	R23	R13		HC+NAC	R12	R23	R13		HC	R12	R23	R13		NAC	R12	R23	R13		HC+NAC	R12	R23	R13
1	79.3303	-464.246	-16.6282		1	99.4182	-590.096	95.9851		1	97.5868	51.8493	98.838		1	73.0295	-297.196	-7.12557		1	81.8534	-169.29	51.1329		1	58.1432	27.2596	69.5532
2	97.6797	89.1549	99.7484		2	98.8123	-416.717	93.8628		2	99.3453	-1587.71	88.9497		2	55.1654	72.6274	87.7276		2	70.1759	-87.1707	44.1781		2	73.9856	-159.826	32.408
3	98.7991	-694.677	90.4566		3	98.8327	-182.168	96.7061		3	99.2702	-1688.7	86.9466		3	72.7052	-124.856	38.6261		3	80.8985	-98.7163	62.0423		3	68.5476	-127.75	28.367
4	99.8896	-168.932	99.7031		4	98.9196	-192.196	96.8431		4	99.0261	12.9853	99.1525		4	99.5678	-3346.85	85.1011		4	72.6267	-62.8312	55.4277		4	69.7268	6.91696	71.8208
5	98.7002	-1033.13	85.2716		5	98.8978	-4125.17	53.4307		5	99.0714	-4900	53.5714		5	69.9508	-130.12	30.8507		5	91.6238	-908.41	15.5331		5	79.3481	-321.217	13.0106
6	98.0116	39.5146	98.7973		6	98.7774	-98.9597	97.5676		6	99.1198	-155.462	97.7515		6	62.6855	21.5582	70.7299		6	68.3445	-33.7235	57.6692		6	72.6314	-52.5911	58.238
7	99.2691	-242.727	97.495		7	95.9411	-28.2258	94.7954		7	99.2743	-56.5891	98.8636		7	86.1846	-156.225	64.6017		7	49.9486	-7.74322	46.073		7	75.0111	-27.3292	68.1819
8	99.7612	-592.308	98.3465		8	96.9593	36.8201	98.0789		8	98.8126	-267.89	95.6318		8	90.9759	-323.103	61.8186		8	52.3939	14.4676	59.2814		8	64.9854	-54.5309	45.8917
9	99.6139	-639.464	97.145		9	99.6537	-502.804	97.9126		9	97.6747	-363.303	89.2267		9	85.2774	-208.553	54.5731		9	88.1614	-236.121	60.208		9	63.4613	-70.7978	37.5928
10	99.5821	-99.6753	99.1655		10	88.3929	51.2088	94.3367		10	99.3083	-1602.08	88.2268		10	82.9623	-61.4725	72.4888		10	58.701	47.3637	78.2617		10	77.2404	-193.402	33.223
